# Supplementary material for: Label-Free and Homogeneous Electrochemical Biosensor for Flap Endonuclease 1 Based on the Target-Triggered Difference in Electrostatic Interaction between Molecular Indicators and Electrode Surface
Source: Biosensors (Basel). 2022 Jul 15;12(7):528. doi: 10.3390/bios12070528 (PMC9313405; doi:10.3390/bios12070528)
Supplement: Supplementary file 1 [file biosensors-12-00528-s001.zip]

Archive with 1 entries (1 files):
- biosensors-1817275-supplementary.pdf
